# Supplementary material for: In Vivo and In Vitro Cartilage Differentiation from Embryonic Epicardial Progenitor Cells
Source: Int J Mol Sci. 2022 Mar 25;23(7):3614. doi: 10.3390/ijms23073614 (PMC8999123; doi:10.3390/ijms23073614)
Supplement: Supplementary file 1 [file ijms-23-03614-s001.zip]

Archive with 1 entries (1 files):
- ijms-1612790-supplementary.pdf
